# Supplementary material for: Biocompatible and Flexible Cellulose Film for the Reversible Colourimetric Monitoring of pH and Mg (II)
Source: Sensors (Basel). 2026 Jan 29;26(3):880. doi: 10.3390/s26030880 (PMC12899450; doi:10.3390/s26030880)
Supplement: Supplementary file 1 [file sensors-26-00880-s001.zip]

Archive with 1 entries (1 files):
- sensors-4076747-supplementary.pdf
